# Supplementary material for: The effect of behaviour change interventions on changes in physical activity and anthropometrics in ambulatory hospital settings: a systematic review and meta-analysis
Source: Int J Behav Nutr Phys Act. 2021 Jan 7;18:7. doi: 10.1186/s12966-020-01076-6 (PMC7791684; doi:10.1186/s12966-020-01076-6)
Supplement: Supplementary file 5 — Additional file 5. [file 12966_2020_1076_MOESM5_ESM.xlsx]

## Sheet: Sheet1
Outcome	Studies	I	C	I2	MD or SMD (and 95%CI)	P	Risk of Bias	Inconsistency	Indirectness	Imprecision	Publication Bias	Overall Certainty of Evidence	Reasons for Limitations across the Domains
Physical activity	13	729	725	0.95	0.96 [0.45, 1.48]	<0.001	Serious limitation	Very serious limitation	Serious limitation	Very serious limitation	strongly suspected	Very low	Large no high RoB studies; High heterogenity; differences in population and outcome measures; wide CI; assymetry in pattern of results
Physical Activity (<=6mo follow-up)	8	356	372	0.95	1.30 [0.53, 2.07]	0.001	Serious limitation	Very serious limitation	Serious limitation	Very serious limitation	strongly suspected	Very low	Large no high RoB studies; High heterogenity; differences in population and outcome measures; wide CI; assymetry in pattern of results
Physical Activity (>6mo follow-up)	5	373	353	0.9	0.43 [-0.07, 0.93]	0.09	Serious limitation	Very serious limitation	Serious limitation	Very serious limitation	strongly suspected	Very low	Large no high RoB studies; High heterogenity; differences in population and outcome measures; wide CI; assymetry in pattern of results
Physical activity (low RoB)	5	340	337	0.96	1.04 [0.15, 1.92]	0.02	No serious limitation	Very serious limitation	Serious limitation	Very serious limitation	strongly suspected	Very low	High heterogenity; differences in population and outcome measures; assymetry in pattern of results
Mass	9	419	453	0.45	-2.74 [-4.42, -1.07]	0.001	Serious limitation	Serious limitation	Serious limitation	Serious limitation	strongly suspected	Very low	Large no high RoB studies; moderate heterogenity; differences in population and outcome measures; Wide CI; assymetry in pattern of results
Mass (<=6mo follow-up)	5	193	218	0.62	-3.15 [-5.96, -0.34]	0.03	Serious limitation	Serious limitation	Serious limitation	Serious limitation	strongly suspected	Very low	Large no high RoB studies; moderate heterogenity; differences in population and outcome measures; Wide CI; assymetry in pattern of results
Mass (>6mo follow-up)	4	226	235	0.22	-2.37 [-4.40, -0.35]	0.02	Serious limitation	No serious limitation	Serious limitation	Serious limitation	undetected	Very low	Large no high RoB studies; differences in population and outcome measures; wide CI
Mass (low RoB)	3	123	130	0.02	-2.59 [-4.49, -0.68]	0.008	No serious limitation	No serious limitation	Serious limitation	Serious limitation	undetected	Very low	differences in population and outcome measures; wide CI
BMI	15	2358	2343	0.77	-0.99 [-1.48, -0.50]	<0.001	Serious limitation	Very serious limitation	Serious limitation	Serious limitation	strongly detected	Very low	Large no high RoB studies; High heterogenity; differences in population and outcome measures; wide CI; assymetry in pattern of results
BMI (<=6mo follow-up)	7	252	277	0.57	-1.55 [-2.58, -0.53]	0.03	Serious limitation	Serious limitation	Serious limitation	Serious limitation	strongly detected	Very low	Large no high RoB studies; moderate heterogenity; differences in population and outcome measures; wide CI; assymetry in pattern of results
BMI (>6mo follow-up)	8	2133	2066	0.85	-0.75 [-1.35, -0.16]	0.01	Serious limitation	Very serious limitation	Serious limitation	Serious limitation	strongly detected	Very low	Large no high RoB studies; High heterogenity; differences in population and outcome measures; wide CI; assymetry in pattern of results
BMI (low RoB)	4	265	266	0.37	-0.57 [-1.20, 0.05]	0.07	No serious limitation	Serious limitation	Serious limitation	Serious limitation	undetected	Very low	moderate heterogenity; differences in population and outcome measures; wide CI
Waist C	5	265	265	0.41	-2.21 [-4.01, -0.42]	0.02	Serious limitation	Serious limitation	Serious limitation	Serious limitation	undetected	Very low	Large no high RoB studies; differences in population and outcome measures; moderate heterogenity; wide CI
Waist C (<=6mo follow-up)	3	94	100	0	-3.91 [-5.96, -1.85]	<0.001	No serious limitation	No serious limitation	Serious limitation	Serious limitation	undetected	Low	differences in population and outcome measures; wide CI
Waist C (>6mo follow-up)	2	171	165	0	-0.66 [-2.28, 0.95]	0.42	Serious limitation	No serious limitation	Serious limitation	Serious limitation	undetected	Very low	Large no high RoB studies; differences in population and outcome measures; wide CI
Waist C (low RoB)	3	206	206	0.45	2.34 [-4.49, -0.18]	0.03	No serious limitation	Serious limitation	Serious limitation	Serious limitation	undetected	Very low	differences in population and outcome measures; moderate heterogenity; wide CI
